# Supplementary material for: A Retrospective Study of the Proportion of Women at High and Low Risk of Intrauterine Infection Meeting Sepsis Criteria
Source: Microorganisms. 2021 Dec 31;10(1):82. doi: 10.3390/microorganisms10010082 (PMC8779684; doi:10.3390/microorganisms10010082)
Supplement: Supplementary file 1 [file microorganisms-10-00082-s001.zip]

Archive with 1 entries (1 files):
- microorganisms-1489585-supplementary.pdf
